# Supplementary material for: Dataset on volatile compounds in susceptible and resistant chili variety to fruit fly infestation
Source: Data Brief. 2018 Dec 13;22:234–6. doi: 10.1016/j.dib.2018.12.018 (PMC6305807; doi:10.1016/j.dib.2018.12.018)
Supplement: Supplementary file 2 — Supplementary material [file mmc2.xlsx]

## Sheet: Table 1
Table 1. Retention times, names of the identified compounds, and relative peak areas (%)
in the GC chromatogram detected from susceptible variety
Retention Time (min.)	Compounds	Relative peak areas (%)
		Buds	Flowers	Fruits
4.363	Furan, 2-methyl-	11.72	n.d.	10.76
4.809	Pent-2-ynal	n.d.	0.61	n.d.
9.91	Benzene, 1,3-dimethyl	3.52	n.d.	n.d.
11.433	trans-4-Decene	5.88	n.d.	n.d.
11.89	Octane, 2,6-dimethyl-	19.2	16.01	n.d.
12.58	5-Decene, (E)-	12.96	n.d.	n.d.
12.592	3-Octene, 2,6-dimethyl-	n.d.	12.77	n.d.
12.919	2-Octene, 2,6-dimethyl-	20.15	19.65	1.87
13.139	cis-2,6-Dimethyl-2,6-octadiene	n.d.	n.d.	3.82
13.288	1,3-Heptadiene, 3-ethyl-2-methyl	4.51	1.04	6.17
13.329	1-Dodecyne	n.d.	1.1	n.d.
13.466	1,5-Heptadiene, 2,3,6-trimethyl-	6.43	6.34	n.d.
13.87	cis-2,6-Dimethyl-2,6-octadiene	7.44	7.56	n.d.
14.055	1,3-Hexadiene, 3-ethyl-2,5-dimethyl-	n.d.	5.06	n.d.
14.185	trans-β-Ocimene	n.d.	n.d.	0.69
14.495	β-Ocimene	n.d.	1.62	10.73
18.324	4H-Pyran-4-one, 2,6-dimethyl-	n.d.	n.d.	0.16
18.823	1-Octene, 3,3-dimethyl-	n.d.	0.61	n.d.
18.829	Methyl salicylate	n.d.	5.58	6.97
20.851	Benzoic acid, 2-hydoxy-, ethyl ester	n.d.	n.d.	0.45
41.906	Hexadecanal	n.d.	n.d.	1.83
43.523	Tridecanal	n.d.	n.d.	1.88
44.159	2-Ethyl-1-dodecanol	n.d.	n.d.	2.72
45.753	1-Decanol, 2-octyl-	n.d.	n.d.	2.21
46.21	1-Dodecanol, 2-methyl-, (S)-	n.d.	n.d.	1.75
n.d.=not detected
