# Supplementary material for: Dataset on volatile compounds in susceptible and resistant chili variety to fruit fly infestation
Source: Data Brief. 2018 Dec 13;22:234–6. doi: 10.1016/j.dib.2018.12.018 (PMC6305807; doi:10.1016/j.dib.2018.12.018)
Supplement: Supplementary file 3 — Supplementary material [file mmc3.xlsx]

## Sheet: Table 2
Table 2. Retention times, names of the identified compounds, and relative peak areas (%)
in the GC chromatogram detected from resistant variety
Retention Time (min.)	Compounds	Relative peak areas (%)
		Buds	Flowers	Fruits
4.761	Furan, 2,5-dihydro-	0.48	n.d.	n.d.
6.824	1H-Pyrrole, 1-methyl-	86.64	n.d.	n.d.
9.167	Ethylbenzene	n.d.	n.d.	1.72
9.696	Isopropenylcyclopropane	0.62	n.d.	n.d.
9.732	1,3-Pentadiene, 2-methyl-	n.d.	5.29	n.d.
10.077	3-Buten-1-ol, 2-methyl-	6.59	n.d.	n.d.
11.408	1,9-Decadiyne	n.d.	n.d.	2.92
11.486	1,4-Pentadien-3-ol	n.d.	1.37	n.d.
12.086	Dimethallyl ether	n.d.	0.69	n.d.
12.223	1,3-Butadiene, 2,3-dimethyl-	n.d.	1.72	n.d.
12.598	4-Nonene, 5-methyl-	n.d.	2.13	n.d.
12.949	3-Octene, 2,6-dimethyl-	n.d.	3.23	n.d.
13.49	1,5-Heptadiene, 3,3,5-trimethyl-	n.d.	1.57	n.d.
13.721	1,4-Pentadiene	n.d.	n.d.	0.65
13.888	2,6-Dimethyl-2-trans-6-octadiene	n.d.	2.88	n.d.
14.055	4-Methyl-1,4-heptadiene	n.d.	2.56	n.d.
14.507	Azetidine	0.72	n.d.	n.d.
15.202	2-Dodecene, 4-methyl-	1.18	n.d.	n.d.
15.518	5-Undecene, (E)-	0.77	n.d.	n.d.
15.595	Pentane, 3-methylene-	n.d.	0.78	n.d.
15.749	1H-Pyrrole, 1-methyl-	n.d.	n.d.	0.21
15.797	2-Butyn-1-ol	n.d.	0.39	n.d.
16.142	2,6-Dodecadien-1-al	0.5	n.d.	n.d.
16.148	2-Isopropenyl-5-methylhex-4-enal	n.d.	1.38	n.d.
16.611	4-Hydrazinylpyridine	n.d.	0.71	n.d.
16.76	β-Ocimene	n.d.	1.87	n.d.
17.236	2-Butyn-1-ol	n.d.	0.21	n.d.
17.361	Myrtenyl 3-methylvalerate	n.d.	0.33	n.d.
18.05	m-Guaiacol	n.d.	n.d.	0.29
19.638	2-Hydroxy-3-cynopyridine	0.46	n.d.	n.d.
19.662	Methyl salicylate	n.d.	26.89	n.d.
21.642	Benzoic acid, 2-hydoxy-ethyl ester	n.d.	0.98	n.d.
n.d.=not detected
